# Supplementary material for: Response and Tolerance of Macleaya cordata to Excess Zinc Based on Transcriptome and Proteome Patterns
Source: Plants (Basel). 2023 Jun 11;12(12):2275. doi: 10.3390/plants12122275 (PMC10305277; doi:10.3390/plants12122275)
Supplement: Supplementary file 1 [file plants-12-02275-s001.zip]

Archive with 1 entries (1 files):
- plants-2387681-supplementary.pdf
